# Supplementary material for: Mucosal and faecal neutrophil gelatinase-associated lipocalin as potential biomarkers for collagenous colitis
Source: J Gastroenterol. 2021 Aug 19;56(10):914–27. doi: 10.1007/s00535-021-01814-y (PMC8478740; doi:10.1007/s00535-021-01814-y)
Supplement: Supplementary file 3 — Supplementary file3 (XLSX 24 KB) [file 535_2021_1814_MOESM3_ESM.xlsx]

## Sheet: Supplementary Table 1
Supplementary Table 1. The typical histopathological features in colonic mucosa of active disease (aCC and rCC) are still present during budesonide treatment (tCC) despite clinical remission.
The samples are grouped (separated with double lines) according to disease and response to budesonide and sample IDs are given within each group (aCC1-25, tCC1-16 and rCC1-14).
Each histopathological feature was graded and color-coded green [No=no histological abnormalities], gold [Mild=subtle histological changes] or red [Yes=pronounced histological changes].
	Histopathological features
Sample IDs	Chronic inflammation (lymphocyte and plasma cell infiltrate in lamina propria)	Subepithelial collagen band	Epithelial flattening	Epithelial detachment	Increased IEL surface epithelium	Increased IEL crypt	Increased eosinophils	Distorted architecture	Paneth cells	Neutrophils in lamina propria	Neutrophils in crypts	Erosion
aCC1	Mild	Yes	Mild	Yes	Yes	No	Mild	No	Yes	No	No	No
aCC2	No	Yes	Mild	No	Yes	No	Yes	No	Yes	No	No	No
aCC3	Yes	Yes	Yes	Mild	No	No	Mild	No	No	No	No	No
aCC4	Mild	Yes	No	Yes	No	No	No	Mild	No	No	No	No
aCC5	Mild	Mild	Mild	No	Yes	No	No	No	No	No	No	No
aCC6	Mild	Yes	Yes	Yes	Yes	No	Yes	No	No	No	No	No
aCC7	Mild	Yes	Mild	No	Yes	No	Yes	No	No	No	No	No
aCC8	Yes	Yes	No	Yes	No	No	No	No	No	No	No	No
aCC9	Mild	Yes	Yes	Yes	Mild	Mild	No	No	Yes	No	No	No
aCC10	Yes	Mild	Mild	Yes	Yes	Yes	Yes	No	Yes	No	No	No
aCC11	Yes	Mild	Mild	Yes	Yes	No	No	No	No	No	No	No
aCC12	Mild	Yes	Yes	Mild	Yes	Yes	Yes	No	No	No	No	No
aCC13	Mild	Yes	No	Yes	No	No	Mild	No	No	No	No	No
aCC14	Yes	Yes	No surface epithelium	Yes	No surface epithelium	No	No	Mild	No	No	No	No
aCC15	Yes	Yes	Mild	Yes	Mild	No	Yes	No	No	No	No	No
aCC16	Yes	Yes	Mild	Yes	Yes	No	Yes	No	No	No	No	No
aCC17	Yes	Mild	Yes	Yes	Yes	No	No	Mild	No	Mild	No	No
aCC18	Yes	Yes	Mild	Yes	Yes	No	Yes	No	No	Yes	Yes	Yes
aCC19	Yes	Yes	No surface epithelium	Yes	No surface epithelium	No	Yes	No	No	No	No	No
aCC20	Yes	Yes	Mild	Mild	Yes	Mild	No	No	No	No	No	No
aCC21	Yes	Yes	Mild	Yes	Mild	No	No	No	No	No	No	No
aCC22	Yes	Yes	Yes	Yes	Yes	No	No	No	Yes	No	No	No
aCC23	Yes	Yes	Yes	Yes	Mild	No	Yes	No	Yes	Mild	No	No
aCC24	Yes	Mild	No	Mild	No	No	Yes	Mild	No	No	No	No
aCC25	Yes	Yes	No	Yes	No	No	No	No	No	No	Yes	No
tCC1	No	No	No	Mild	Mild	No	Mild	No	No	No	No	No
tCC2	No	Mild	Mild	Mild	No	No	Mild	No	No	No	No	No
tCC3	No	No	Yes	No	Mild	No	Mild	No	No	No	No	No
tCC4	No	Yes	No	Yes	No	No	No	No	Yes	No	No	No
tCC5	No	No	No	No	Mild	No	No	No	Yes	No	No	No
tCC6	Mild	Yes	Yes	Yes	Mild	No	No	No	No	Mild	No	No
tCC7	No	No	Mild	Mild	No	No	No	Mild	No	No	No	No
tCC8	Mild	No	Yes	Mild	No	No	Mild	No	No	No	No	No
tCC9	No	No	Yes	Mild	No	No	No	No	Yes	No	No	No
tCC10	Mild	Mild	Mild	Yes	Yes	Mild	No	No	No	No	No	No
tCC11	Mild	Yes	Yes	Mild	No	No	No	No	No	Mild	No	No
tCC12	No	No	No	Mild	Mild	No	No	Mild	No	No	No	No
tCC13	Mild	Yes	Yes	Mild	Mild	No	No	No	No	No	No	No
tCC14	Mild	Yes	Yes	Yes	Mild	No	No	No	No	No	No	No
tCC15	Mild	Yes	Yes	Mild	Yes	No	No	No	No	No	No	No
tCC16	Yes	Yes	No	Mild	No	No	No	No	No	No	No	No
rCC3	Mild	Yes	Mild	Yes	Mild	No	No	No	No	Mild	No	No
rCC4	Yes	Mild	Mild	Mild	Mild	No	No	No	Yes	No	No	No
rCC5	Yes	Yes	Yes	Mild	Yes	No	Yes	No	Yes	No	No	No
rCC6	Mild	Yes	Yes	Yes	Mild	No	No	No	No	No	No	No
rCC7	Mild	Yes	Mild	Mild	Yes	No	Yes	No	Yes	No	No	No
rCC8	Mild	Yes	Yes	Mild	Yes	No	No	No	No	No	No	No
rCC9	Mild	Yes	Mild	Yes	Mild	No	No	No	No	No	No	No
rCC10	Yes	Yes	Yes	Mild	Mild	No	No	No	No	No	No	No
rCC11	Yes	Yes	Yes	Yes	Yes	No	Yes	No	No	No	No	No
rCC12	Yes	Yes	Mild	Yes	Mild	No	Yes	No	Yes	No	No	No
rCC13	Mild	Yes	Mild	Yes	Mild	No	No	No	No	Mild	No	No
rCC14	Yes	Yes	Yes	Yes	Mild	No	Yes	No	No	Mild	No	No
aCC = untreated active collagenous colitis, tCC = 9 mg/day budesonide-treated collagenous colitis, rCC = untreated budesonide-refractory collagenous colitis, IHC = immunohistochemistry, NGAL = neutrophil-gelatinase-associated lipocalin, IEL = intra epithelial lymphocytes

## Sheet: Supplementary Table 2
Supplementary Table 2. The IHC NGAL scores in colonic epithelium correspond to changes in histopathological features irrespectively of disease or response to budesonide.
The table is sorted by increasing IHC NGAL score in colonic epithelium (column A) and secondly alphabetically by sample IDs given within each group (HC1-8, aCC1-25, tCC1-16, rCC1-14, IBS1-6 and aUC1-6).
All aUC samples have the highes IHC NGAL score and are gathered at the bottom of the table separated from the other samples by a single line .
For assessment of IHC NGAL, maximum epithelial staining intensity (0 = no, 1 = weak, 2 = moderate, 3 = strong) was multiplied with staining distribution (1 = focal, 2 = widespread), giving a total score between 0 and 6 for each sample.
Each histopathological feature was graded and color-coded green [No=no histological abnormalities=0], gold [Mild=subtle histological changes=1] or red [Yes=pronounced histological changes=2].
		Histopathological features
IHC NGAL score in colonic epithelium	Sample IDs	Chronic inflammation (lymphocyte and plasma cell infiltrate in lamina propria)	Subepithelial collagen band	Epithelial flattening	Epithelial detachment	Increased IEL surface epithelium	Increased IEL crypt	Increased eosinophils	Distorted architecture	Paneth cells	Neutrophils in lamina propria	Neutrophils in crypts	Erosion
0	HC1	No	No	No	No	No	No	No	No	No	No	No	No
0	HC2	No	No	No	No	No	No	No	No	No	No	No	No
0	HC3	No	No	No	No	No	No	No	No	No	No	No	No
0	HC4	No	No	No	No	No	No	No	No	No	No	No	No
0	HC5	No	No	No	Mild	No	No	No	No	No	No	No	No
0	HC6	No	No	No	No	No	No	No	No	No	No	No	No
0	IBS2	No	No	No	Mild	No	No	No	No	No	No	No	No
0	IBS3	No	No	Mild	Mild	No	No	No	No	No	No	No	No
0	IBS4	No	No	No	No	No	No	No	No	No	No	No	No
0	IBS6	No	No	No	No	No	No	No	No	No	No	No	No
0	tCC1	No	No	No	Mild	Mild	No	Mild	No	No	No	No	No
1	aCC1	Mild	Yes	Mild	Yes	Yes	No	Mild	No	Yes	No	No	No
1	aCC2	No	Yes	Mild	No	Yes	No	Yes	No	Yes	No	No	No
1	HC7	No	No	No	No	No	No	No	No	No	No	No	No
1	tCC2	No	Mild	Mild	Mild	No	No	Mild	No	No	No	No	No
1	tCC3	No	No	Yes	No	Mild	No	Mild	No	No	No	No	No
1	tCC4	No	Yes	No	Yes	No	No	No	No	Yes	No	No	No
1	tCC5	No	No	No	No	Mild	No	No	No	Yes	No	No	No
2	aCC3	Yes	Yes	Yes	Mild	No	No	Mild	No	No	No	No	No
2	aCC4	Mild	Yes	No	Yes	No	No	No	Mild	No	No	No	No
2	HC8	No	No	No	No	No	No	No	No	No	No	No	No
2	IBS1	No	No	No	No	No	No	No	No	No	No	No	No
2	IBS5	No	No	No	No	No	No	No	No	No	No	No	No
2	rCC1	Mild	Yes	Mild	Mild	Mild	No	Yes	No	Yes	No	No	No
2	rCC2	Mild	Yes	Yes	Mild	Mild	No	No	No	Yes	No	No	No
2	rCC3	Mild	Yes	Mild	Yes	Mild	No	No	No	No	Mild	No	No
2	tCC10	Mild	Mild	Mild	Yes	Yes	Mild	No	No	No	No	No	No
2	tCC11	Mild	Yes	Yes	Mild	No	No	No	No	No	Mild	No	No
2	tCC12	No	No	No	Mild	Mild	No	No	Mild	No	No	No	No
2	tCC6	Mild	Yes	Yes	Yes	Mild	No	No	No	No	Mild	No	No
2	tCC7	No	No	Mild	Mild	No	No	No	Mild	No	No	No	No
2	tCC8	Mild	No	Yes	Mild	No	No	Mild	No	No	No	No	No
2	tCC9	No	No	Yes	Mild	No	No	No	No	Yes	No	No	No
3	aCC5	Mild	Mild	Mild	No	Yes	No	No	No	No	No	No	No
4	aCC10	Yes	Mild	Mild	Yes	Yes	Yes	Yes	No	Yes	No	No	No
4	aCC11	Yes	Mild	Mild	Yes	Yes	No	No	No	No	No	No	No
4	aCC12	Mild	Yes	Yes	Mild	Yes	Yes	Yes	No	No	No	No	No
4	aCC13	Mild	Yes	No	Yes	No	No	Mild	No	No	No	No	No
4	aCC14	Yes	Yes	No surface epithelium	Yes	No surface epithelium	No	No	Mild	No	No	No	No
4	aCC6	Mild	Yes	Yes	Yes	Yes	No	Yes	No	No	No	No	No
4	aCC7	Mild	Yes	Mild	No	Yes	No	Yes	No	No	No	No	No
4	aCC8	Yes	Yes	No	Yes	No	No	No	No	No	No	No	No
4	aCC9	Mild	Yes	Yes	Yes	Mild	Mild	No	No	Yes	No	No	No
4	rCC4	Yes	Mild	Mild	Mild	Mild	No	No	No	Yes	No	No	No
4	rCC5	Yes	Yes	Yes	Mild	Yes	No	Yes	No	Yes	No	No	No
4	rCC6	Mild	Yes	Yes	Yes	Mild	No	No	No	No	No	No	No
4	rCC7	Mild	Yes	Mild	Mild	Yes	No	Yes	No	Yes	No	No	No
4	tCC13	Mild	Yes	Yes	Mild	Mild	No	No	No	No	No	No	No
4	tCC14	Mild	Yes	Yes	Yes	Mild	No	No	No	No	No	No	No
6	aCC15	Yes	Yes	Mild	Yes	Mild	No	Yes	No	No	No	No	No
6	aCC16	Yes	Yes	Mild	Yes	Yes	No	Yes	No	No	No	No	No
6	aCC17	Yes	Mild	Yes	Yes	Yes	No	No	Mild	No	Mild	No	No
6	aCC18	Yes	Yes	Mild	Yes	Yes	No	Yes	No	No	Yes	Yes	Yes
6	aCC19	Yes	Yes	No surface epithelium	Yes	No surface epithelium	No	Yes	No	No	No	No	No
6	aCC20	Yes	Yes	Mild	Mild	Yes	Mild	No	No	No	No	No	No
6	aCC21	Yes	Yes	Mild	Yes	Mild	No	No	No	No	No	No	No
6	aCC22	Yes	Yes	Yes	Yes	Yes	No	No	No	Yes	No	No	No
6	aCC23	Yes	Yes	Yes	Yes	Mild	No	Yes	No	Yes	Mild	No	No
6	aCC24	Yes	Mild	No	Mild	No	No	Yes	Mild	No	No	No	No
6	aCC25	Yes	Yes	No	Yes	No	No	No	No	No	No	Yes	No
6	rCC8	Mild	Yes	Yes	Mild	Yes	No	No	No	No	No	No	No
6	rCC9	Mild	Yes	Mild	Yes	Mild	No	No	No	No	No	No	No
6	rCC10	Yes	Yes	Yes	Mild	Mild	No	No	No	No	No	No	No
6	rCC11	Yes	Yes	Yes	Yes	Yes	No	Yes	No	No	No	No	No
6	rCC12	Yes	Yes	Mild	Yes	Mild	No	Yes	No	Yes	No	No	No
6	rCC13	Mild	Yes	Mild	Yes	Mild	No	No	No	No	Mild	No	No
6	rCC14	Yes	Yes	Yes	Yes	Mild	No	Yes	No	No	Mild	No	No
6	tCC15	Mild	Yes	Yes	Mild	Yes	No	No	No	No	No	No	No
6	tCC16	Yes	Yes	No	Mild	No	No	No	No	No	No	No	No
6	aUC1	Yes	No	Yes	Yes	No	No	No	Yes	No	Yes	Yes	Yes
6	aUC2	Yes	No	Mild	No	No	No	Yes	Yes	No	Yes	Yes	No
6	aUC3	Yes	No	Yes	No	No	No	Yes	Yes	Yes	Yes	Yes	No
6	aUC4	Yes	No	No	No	No	No	Yes	Yes	Yes	No	No	No
6	aUC5	Yes	No	Mild	Mild	No	No	No	Yes	Yes	Yes	Yes	Yes
6	aUC6	Yes	No	Yes	Yes	No	No	No	Yes	Yes	Yes	Yes	Yes
aCC = untreated active collagenous colitis, tCC = 9 mg/day budesonide-treated collagenous colitis, rCC = untreated budesonide-refractory collagenous colitis, HC = healthy control, IBS-D= diarrhoea dominant irritable bowel-syndrom, aUC = active ulcerative colitis, IHC = immunohistochemistry, NGAL = neutrophil-gelatinase-associated lipocalin, IEL = intra epithelial lymphocytes
